# Supplementary material for: Large Amplitude Motions of Pyruvic Acid (CH3-CO-COOH)
Source: Molecules. 2021 Jul 14;26(14):4269. doi: 10.3390/molecules26144269 (PMC8303138; doi:10.3390/molecules26144269)
Supplement: Supplementary file 1 [file molecules-26-04269-s001.zip]

Archive with 1 entries (1 files):
- molecules-1300628-supplementary.pdf
